# Supplementary material for: DAJIN enables multiplex genotyping to simultaneously validate intended and unintended target genome editing outcomes
Source: PLoS Biol. 2022 Jan 18;20(1):e3001507. doi: 10.1371/journal.pbio.3001507 (PMC8765641; doi:10.1371/journal.pbio.3001507)
Supplement: S1 Table — (XLSX) [file pbio.3001507.s028.xlsx]

## Sheet: Table. S1
Table. S1: gRNA and ssODN sequence
Target Gene (Target Nucleotide)	sgRNA Sequence
Tyr (c.140G>C)	5´-CTGCCTGAAAGCTGGCCGCA-3´
Tyr (c.308G>C)	5´-AACTGCGGAAACTGTAAGTT-3´
Tyr (c.316G>C)	5´-AACTGCGGAAACTGTAAGTT-3´
Stx2	Left: 5´-CATAAAGTGGTTGCGCTCTT-3´
	Right: 5´-GCAGATGTGATGCTCGGCTG-3´
Prdm14 (Cas9)	Left: 5´-GTATCCAGGAACATCTTGAG-3´
	Right: 5´-TGACTATCTAGAGCCTGACC-3´
Prdm14 (Cas12a)	Left: 5´-ACAGTTATGTGTTTGCCAAGT-3´
	Right: 5´-TTCCACACCCGGTCAGGCTCT-3´
Ddx4 (Cas9)	Left: 5´-AGCTGCCCAGTCGTCTCGAA-3´
	Right: 5´-GCTGTATAAACTAACCAGAA-3´
Ddx4 (Cas12a)	Left: 5´-ACAACACAGTATTTACCAGAG-3´
	Right: 5´-CCTGCTGGGCTGTCTTGATGACC-3´
Cables2	Left: 5´-GGCTATCTCCCACTCTGGAC-3´
	Right: 5´-GGGTTACCCACAGCTAGCAG-3´
Usp46	Left: 5´-ACTCAAGCAAGTAAGAGGAT-3´
	Right: 5´-GAAGAAAACGGCAATGTCAT-3´
Exoc7	Left: 5´-TCATAGTTGTACGTCTCACT-3´
	Right: 5´-CTGGGGGATACAGCAACAGT-3´
Target Gene (Target Nucleotide)	ssODN Sequence
Tyr (c.140G>C)	5´-gtgcactggacagaaggatatcctggcaggaacctctgcctgaaagctgg Gcgcagggactcccatcacccatccatggtgggcagcattcttttgccaac-3´
Tyr (c.308G>C)	5´-taggacctgccagtgctcaggcaacttcatgggtttcaactgcggaaact Ctaagtttggatttgggggcccaaattgtacagagaagcgagtcttgatta-3´
Tyr (c.316G>C)	5´-gccagtgctcaggcaacttcatgggtttcaactgcggaaactgtaagttt Cgatttgggggcccaaattgtacagagaagcgagtcttgattagaagaaac-3´
