# Supplementary material for: DAJIN enables multiplex genotyping to simultaneously validate intended and unintended target genome editing outcomes
Source: PLoS Biol. 2022 Jan 18;20(1):e3001507. doi: 10.1371/journal.pbio.3001507 (PMC8765641; doi:10.1371/journal.pbio.3001507)
Supplement: S2 Table — (XLSX) [file pbio.3001507.s029.xlsx]

## Sheet: Table. S2
Table. S2: Mouse Production Process
Target Gene (Mutation Type)	Number of
	Embryo		Obtained Newborns
	Electroporated/Microinjected	Transferred
Tyr (Point Mutation; c.140G>C)	341 (Electroporated)	288	83
Tyr (Point Mutation; c.308G>C)	322 (Electroporated)	264	64
Tyr (Point Mutation; c.316G>C)	246 (Electroporated)	204	50
Stx2 (2 cut KO)	196 (Electroporated)	150	30
Prdm14 (2 cut KO)	48 (Electroporated)	48	10
Ddx4 (2 cut KO)	48 (Electroporated)	47	16
Cables2 (Flox)	181 (Microinjected)	170	20
Usp46 (Flox)	131 (Microinjected)	126	34
Exoc7 (Flox)	205 (Microinjected)	200	40
