# Supplementary material for: DAJIN enables multiplex genotyping to simultaneously validate intended and unintended target genome editing outcomes
Source: PLoS Biol. 2022 Jan 18;20(1):e3001507. doi: 10.1371/journal.pbio.3001507 (PMC8765641; doi:10.1371/journal.pbio.3001507)
Supplement: S8 Table — (XLSX) [file pbio.3001507.s035.xlsx]

## Sheet: Table. S8
Table. S8: Model performance
Experiments	Accuracy
Artificial LoxP mutants	1
Cables2 flox knock-in	0.999783
Ddx4 knock-out by Cas12a	1
Ddx4 knock-out by Cas9	0.99984
Exoc7 flox knock-in	1
Prdm14 knock-out by Cas12a	1
Prdm14 knock-out by Cas9	1
Stx2 knock-out	1
Tyr c.140G>C	0.990566
Tyr c.308G>C	0.99095
Tyr c.316G>C	0.986926
Usp46 flox knock-in	1
