# Supplementary material for: DAJIN enables multiplex genotyping to simultaneously validate intended and unintended target genome editing outcomes
Source: PLoS Biol. 2022 Jan 18;20(1):e3001507. doi: 10.1371/journal.pbio.3001507 (PMC8765641; doi:10.1371/journal.pbio.3001507)
Supplement: S9 Table — (XLSX) [file pbio.3001507.s036.xlsx]

## Sheet: Table. S10
Table. S10: Comparison DAJIN to NGS and SNV callers
Sample Name	% Mapped reads	% Proper Pairs
BC20	0.991	0.975
BC25	0.97	0.944
BC26	0.988	0.972
