# Supplementary material for: DAJIN enables multiplex genotyping to simultaneously validate intended and unintended target genome editing outcomes
Source: PLoS Biol. 2022 Jan 18;20(1):e3001507. doi: 10.1371/journal.pbio.3001507 (PMC8765641; doi:10.1371/journal.pbio.3001507)
Supplement: S1 File — (ZIP) [file pbio.3001507.s039.zip]

Archive with 15 entries (15 files):
- Additional file 3/Additional_Stx2_barcode25_allele2_SV.html
- Additional file 3/Additional_Stx2_barcode25_allele3_SV.html
- Additional file 3/Fig2_Tyr_barcode12_allele2_intact_target.html
- Additional file 3/Fig2_Tyr_barcode31_allele2_mutation_wt.html
- Additional file 3/Additional_Stx2_barcode25_allele1_SV.html
- Additional file 3/Fig2_Tyr_barcode21_allele2_intact_target.html
- Additional file 3/Fig2_Tyr_barcode08_allele4_mutation_target.html
- Additional file 3/Fig3_Prdm14_barcode18_allele3_mutation_target.html
- Additional file 3/Fig5_Cables2_barcode14_allele4_intact_target.html
- Additional file 3/Fig4_1bp_right_substitution.html
- Additional file 3/Fig4_1bp_deletion.html.html
- Additional file 3/Fig4_2bp_substitution.html
- Additional file 3/Fig4_1bp_insertion.html
- Additional file 3/Fig3_Prdm14_barcode23_allele3_mutation_target.html
- Additional file 3/Fig4_1bp_left_substitution.html
