# Supplementary material for: DAJIN enables multiplex genotyping to simultaneously validate intended and unintended target genome editing outcomes
Source: PLoS Biol. 2022 Jan 18;20(1):e3001507. doi: 10.1371/journal.pbio.3001507 (PMC8765641; doi:10.1371/journal.pbio.3001507)
Supplement: S2 File — (ZIP) [file pbio.3001507.s040.zip]

Archive with 6 entries (6 files):
- Additional file 4/Prdm14_BC18_Sniffles.vcf
- Additional file 4/Cables2_BC14_Sniffles.vcf
- Additional file 4/Prdm14_BC23_NanoSV.vcf
- Additional file 4/Cables2_BC14_NanoSV.vcf
- Additional file 4/Prdm14_BC23_Sniffles.vcf
- Additional file 4/Prdm14_BC18_NanoSV.vcf
