# Supplementary material for: DAJIN enables multiplex genotyping to simultaneously validate intended and unintended target genome editing outcomes
Source: PLoS Biol. 2022 Jan 18;20(1):e3001507. doi: 10.1371/journal.pbio.3001507 (PMC8765641; doi:10.1371/journal.pbio.3001507)
Supplement: S2 File — (ZIP) [file pbio.3001507.s040.zip › Additional file 4/Cables2_BC14_NanoSV.vcf]

##fileformat=VCFv4.1
##INFO=<ID=IMPRECISE,Number=0,Type=Flag,Description="Imprecise structural variant">
##INFO=<ID=SVTYPE,Number=1,Type=String,Description="Type of structural variant">
##INFO=<ID=SVMETHOD,Number=1,Type=String,Description="Type of approach used to detect SV">
##INFO=<ID=END,Number=1,Type=Integer,Description="End position of structural variant">
##INFO=<ID=CIPOS,Number=2,Type=Integer,Description="Confidence interval around POS">
##INFO=<ID=CIEND,Number=2,Type=Integer,Description="Confidence interval around END">
##INFO=<ID=SVLEN,Number=.,Type=Integer,Description="Distance between the two genomic positions">
##INFO=<ID=RT,Number=3,Type=Integer,Description="Number of the different read types (2d, template, complement)">
##INFO=<ID=GAP,Number=1,Type=Integer,Description="Median number of bases between the two segments of the SV, in case of an insertion this is the size of the insertion">
##INFO=<ID=MAPQ,Number=2,Type=Integer,Description="Median mapping quality of the two segments of the structural variant">
##INFO=<ID=PID,Number=2,Type=Float,Description="Median percentage identity to the reference of the two segments of the structural variant">
##INFO=<ID=PLENGTH,Number=2,Type=Float,Description="Median segment length percentage of the two segments of the structural variant">
##INFO=<ID=RLENGTH,Number=1,Type=Integer,Description="Median length of the total reads">
##INFO=<ID=MATEID,Number=.,Type=String,Description="ID of mate breakend">
##INFO=<ID=PURITY_SCORE,Number=.,Type=Integer,Description="Purity of clusters after phasing">
##INFO=<ID=PHASING_SCORE,Number=.,Type=Integer,Description="Percentage of reads in two largest clusters after phasing">
##INFO=<ID=SNPS_USED,Number=.,Type=Integer,Description="SNPs used during phasing">
##INFO=<ID=ALT_READ_IDS,Number=.,Type=String,Description="Read ids of the supporting alt reads">
##INFO=<ID=REF_READ_IDS_1,Number=.,Type=String,Description="Read ids of the supporting reference reads for bp1">
##INFO=<ID=REF_READ_IDS_2,Number=.,Type=String,Description="Read ids of the supporting reference reads for bp2">
##FORMAT=<ID=GT,Number=1,Type=String,Description="Genotype">
##FORMAT=<ID=DR,Number=2,Type=Integer,Description="Number of reference reads">
##FORMAT=<ID=DV,Number=2,Type=Integer,Description="Number of variant reads">
##FORMAT=<ID=GQ,Number=1,Type=Integer,Description="Genotype quality">
##FORMAT=<ID=HR,Number=2,Type=Integer,Description="Number of hanging variant reads">
##FORMAT=<ID=PL,Number=G,Type=Integer,Description="Normalized, Phred-scaled likelihoods for genotypes as defined in the VCF specification">
##FILTER=<ID=SVcluster,Description="There are more than 2 SVs in a window of 1000 on both sides">
##FILTER=<ID=Gap,Description="The median gap size is larger than 100 for non insertions">
##FILTER=<ID=MapQual,Description="The median mapping quality is less than 80">
##FILTER=<ID=PID,Description="The median PID of one of the two sides is less than 0.8">
##FILTER=<ID=CIPOS,Description="The CIPOS is greater than 30">
##FILTER=<ID=CIEND,Description="The CIEND is greater than 30">
##FILTER=<ID=LowQual,Description="QUAL score is less than 20">
##ALT=<ID=DEL,Description="Deletion">
##ALT=<ID=DUP,Description="Duplication">
##ALT=<ID=BND,Description="Breakend">
##ALT=<ID=INS,Description="Insertion">
##contig=<ID=chr2,length=182113224>
#CHROM	POS	ID	REF	ALT	QUAL	FILTER	INFO	FORMAT	DAJIN_results/BAM/barcode14
chr2	180261613	1	G	<INS>	.	LowQual;SVcluster;MapQual	IMPRECISE;SVTYPE=INS;SVMETHOD=NanoSV_v1.2.4;END=180261614;CIPOS=0,5;CIEND=0,5;SVLEN=157;RT=0;GAP=157;MAPQ=60,60;PID=0.971,0.974;PLENGTH=0.885,0.099;RLENGTH=388;ALT_READ_IDS=2e2c4d86-9ec6-42ba-9245-b02c3439dbb7;REF_READ_IDS_1=NA;REF_READ_IDS_2=NA	GT:DR:DV:GQ:HR:PL	./.:0,0:37,37:0:0,32504:0,0,0
chr2	180261954	3	A	<INS>	.	LowQual;SVcluster;MapQual;CIPOS;CIEND	IMPRECISE;SVTYPE=INS;SVMETHOD=NanoSV_v1.2.4;END=180261955;CIPOS=-32,37;CIEND=-32,37;SVLEN=60;RT=0;GAP=60;MAPQ=60,60;PID=0.971,0.971;PLENGTH=0.876,1.649;RLENGTH=389;ALT_READ_IDS=d34bc4de-e4ec-4a04-acf2-210dc5a3002a;REF_READ_IDS_1=dfe2c2c7-4675-4ebb-8bae-f976dc4a0a2e;REF_READ_IDS_2=dfe2c2c7-4675-4ebb-8bae-f976dc4a0a2e	GT:DR:DV:GQ:HR:PL	./.:580,580:34589,34589:0:4,218:0,0,0
chr2	180262603	11	G	<INS>	.	LowQual;SVcluster;MapQual;CIPOS;CIEND	IMPRECISE;SVTYPE=INS;SVMETHOD=NanoSV_v1.2.4;END=180262604;CIPOS=-20,20;CIEND=-20,20;SVLEN=45;RT=0;GAP=45;MAPQ=60,60;PID=0.971,0.97;PLENGTH=1.637,4.348;RLENGTH=392;ALT_READ_IDS=b81b0054-ba26-4328-aba4-e065a6df1273;REF_READ_IDS_1=f77c7828-573b-433c-9a0e-012c71ce4f3f;REF_READ_IDS_2=f77c7828-573b-433c-9a0e-012c71ce4f3f	GT:DR:DV:GQ:HR:PL	./.:967,966:35584,35584:0:6,25:0,0,0
chr2	180261778	30	C	C[chr2:180261840[	9999	SVcluster;MapQual;CIPOS;CIEND	IMPRECISE;SVTYPE=BND;SVMETHOD=NanoSV_v1.2.4;CIPOS=-127,160;CIEND=-149,143;SVLEN=62;RT=0;GAP=0;MAPQ=60,60;PID=0.967,0.966;PLENGTH=0.431,0.565;RLENGTH=644;ALT_READ_IDS=8f142237-2e58-4586-bdf0-bd3a31037520;REF_READ_IDS_1=NA;REF_READ_IDS_2=NA	GT:DR:DV:GQ:HR:PL	1/1:0,0:233,233:2435:5,483:9999,2435,0
chr2	180262797	31	T	T[chr2:180262950[	.	LowQual;SVcluster;MapQual;CIPOS;CIEND	IMPRECISE;SVTYPE=BND;SVMETHOD=NanoSV_v1.2.4;CIPOS=-1094,1433;CIEND=-956,1328;SVLEN=153;RT=0;GAP=0;MAPQ=60,60;PID=0.969,0.969;PLENGTH=0.753,0.902;RLENGTH=582;ALT_READ_IDS=41b1d697-14e8-4200-9c19-ed097516deae;REF_READ_IDS_1=NA;REF_READ_IDS_2=NA	GT:DR:DV:GQ:HR:PL	./.:0,0:4293,4293:0:333,869:0,0,0
chr2	180261613	35	G	]chr2:180262596]G	.	LowQual;SVcluster;GAP;MapQual	IMPRECISE;SVTYPE=BND;SVMETHOD=NanoSV_v1.2.4;CIPOS=0,16;CIEND=-10,7;SVLEN=983;RT=0;GAP=278;MAPQ=60,60;PID=0.971,0.971;PLENGTH=0.878,0.395;RLENGTH=389;ALT_READ_IDS=5daeee11-824e-4923-ac02-06a947d6d490;REF_READ_IDS_1=NA;REF_READ_IDS_2=db31ba8e-7e6d-43d1-8049-04ce3573198d	GT:DR:DV:GQ:HR:PL	./.:0,970:5,5:0:33423,0:0,0,0
chr2	180261613	41	G	]chr2:180264247]G	.	LowQual;SVcluster;GAP;MapQual	IMPRECISE;SVTYPE=BND;SVMETHOD=NanoSV_v1.2.4;CIPOS=0,0;CIEND=-2,0;SVLEN=2634;RT=0;GAP=148;MAPQ=60,60;PID=0.971,0.978;PLENGTH=0.889,0.367;RLENGTH=387;ALT_READ_IDS=ba0bc868-3fc2-4aeb-a5d3-43105f69953f;REF_READ_IDS_1=NA;REF_READ_IDS_2=NA	GT:DR:DV:GQ:HR:PL	./.:0,0:3,3:0:31578,0:0,0,0
chr2	180261613	43	G	]chr2:180264335]G	.	LowQual;SVcluster;MapQual;CIEND	IMPRECISE;SVTYPE=BND;SVMETHOD=NanoSV_v1.2.4;CIPOS=0,24;CIEND=-37,1;SVLEN=2722;RT=0;GAP=71;MAPQ=60,60;PID=0.971,0.971;PLENGTH=0.874,0.533;RLENGTH=390;ALT_READ_IDS=7594bd71-bb70-4f6e-b361-0f4086b07589;REF_READ_IDS_1=NA;REF_READ_IDS_2=NA	GT:DR:DV:GQ:HR:PL	./.:0,0:543,543:0:33560,0:0,0,0
chr2	180261658	45	C	]chr2:180264333]C	9999	SVcluster;GAP;MapQual	IMPRECISE;SVTYPE=BND;SVMETHOD=NanoSV_v1.2.4;CIPOS=-10,2;CIEND=-1,3;SVLEN=2675;RT=0;GAP=111;MAPQ=60,60;PID=0.964,0.968;PLENGTH=0.462,0.345;RLENGTH=649;ALT_READ_IDS=bcb85207-0e88-4ccd-938f-bb3b4a3c5c2a;REF_READ_IDS_1=NA;REF_READ_IDS_2=NA	GT:DR:DV:GQ:HR:PL	1/1:0,0:3,3:791:304,0:9999,791,0
chr2	180261708	46	T	]chr2:180264334]T	1624	SVcluster;GAP;MapQual	IMPRECISE;SVTYPE=BND;SVMETHOD=NanoSV_v1.2.4;CIPOS=-3,3;CIEND=-2,2;SVLEN=2626;RT=0;GAP=112;MAPQ=60,54;PID=0.967,0.972;PLENGTH=0.367,0.309;RLENGTH=651;ALT_READ_IDS=81dae31d-529c-49a0-8ef9-ce369bd34d89;REF_READ_IDS_1=NA;REF_READ_IDS_2=NA	GT:DR:DV:GQ:HR:PL	1/1:0,0:2,2:140:50,1:1624,140,0
chr2	180261613	73	G	[chr2:180261963[G	.	LowQual;SVcluster;GAP;MapQual	IMPRECISE;SVTYPE=BND;SVMETHOD=NanoSV_v1.2.4;CIPOS=0,12;CIEND=-5,11;SVLEN=350;RT=0;GAP=298;MAPQ=60,60;PID=0.971,0.97;PLENGTH=0.879,0.524;RLENGTH=389;ALT_READ_IDS=e4163e42-00cf-4e1a-b0f2-40fa021f9ae6;REF_READ_IDS_1=NA;REF_READ_IDS_2=359836e1-b96f-4f61-bfca-5edd5a07da2e	GT:DR:DV:GQ:HR:PL	./.:0,596:9,9:0:33271,33271:0,0,0
chr2	180261623	79	T	[chr2:180262519[T	.	LowQual;SVcluster;GAP;MapQual	IMPRECISE;SVTYPE=BND;SVMETHOD=NanoSV_v1.2.4;CIPOS=-7,7;CIEND=0,0;SVLEN=896;RT=0;GAP=234;MAPQ=60,60;PID=0.971,0.978;PLENGTH=0.878,0.048;RLENGTH=389;ALT_READ_IDS=13fe0720-a794-4a86-82d1-e31c3cecce15;REF_READ_IDS_1=NA;REF_READ_IDS_2=dc218ea1-524c-496c-8b0e-c910bfc2a641	GT:DR:DV:GQ:HR:PL	./.:0,977:2,2:0:33449,33449:0,0,0
chr2	180261613	80	G	[chr2:180262614[G	.	LowQual;SVcluster;GAP;MapQual	IMPRECISE;SVTYPE=BND;SVMETHOD=NanoSV_v1.2.4;CIPOS=0,20;CIEND=-10,13;SVLEN=1001;RT=0;GAP=318;MAPQ=60,60;PID=0.971,0.97;PLENGTH=0.878,0.7;RLENGTH=390;ALT_READ_IDS=7c2963d9-7d87-4cca-808f-5f31da1a27e7;REF_READ_IDS_1=NA;REF_READ_IDS_2=ad63a17a-c7a3-4eba-bee8-fb2b89f8f78a	GT:DR:DV:GQ:HR:PL	./.:0,974:18,18:0:33491,33491:0,0,0
chr2	180261613	82	G	[chr2:180262667[G	.	LowQual;SVcluster;GAP;MapQual	SVTYPE=BND;SVMETHOD=NanoSV_v1.2.4;CIPOS=0,0;CIEND=0,0;SVLEN=1054;RT=0;GAP=199;MAPQ=60,60;PID=0.971,0.983;PLENGTH=0.889,0.643;RLENGTH=387;ALT_READ_IDS=efb9f319-fa0f-4e7a-905e-a6436bedb975;REF_READ_IDS_1=NA;REF_READ_IDS_2=6247e26f-10e2-4db0-9da7-22f0152d0c84	GT:DR:DV:GQ:HR:PL	./.:0,1005:2,2:0:31578,31578:0,0,0
chr2	180261613	88	G	[chr2:180263316[G	.	LowQual;SVcluster;GAP;MapQual	IMPRECISE;SVTYPE=BND;SVMETHOD=NanoSV_v1.2.4;CIPOS=0,4;CIEND=-7,3;SVLEN=1703;RT=0;GAP=560;MAPQ=60,60;PID=0.971,0.971;PLENGTH=0.887,0.534;RLENGTH=388;ALT_READ_IDS=fb414bb7-d0eb-45bf-a4d1-4757b7aa1a06;REF_READ_IDS_1=NA;REF_READ_IDS_2=c180b7bd-ee06-402d-9ffd-ad57c7e8f57a	GT:DR:DV:GQ:HR:PL	./.:0,38397:4,4:0:32201,32201:0,0,0
chr2	180261613	94	G	[chr2:180264147[G	.	LowQual;SVcluster;GAP;MapQual	IMPRECISE;SVTYPE=BND;SVMETHOD=NanoSV_v1.2.4;CIPOS=0,22;CIEND=-2,5;SVLEN=2534;RT=0;GAP=124;MAPQ=60,60;PID=0.971,0.977;PLENGTH=0.878,0.056;RLENGTH=390;ALT_READ_IDS=a434c3c8-5fa2-408e-9e1b-78496f806bb6;REF_READ_IDS_1=NA;REF_READ_IDS_2=da5d7865-039c-436d-91c1-69b975bce78b	GT:DR:DV:GQ:HR:PL	./.:0,40739:7,7:0:33530,33530:0,0,0
chr2	180261613	95	G	[chr2:180264198[G	.	LowQual;SVcluster;MapQual	IMPRECISE;SVTYPE=BND;SVMETHOD=NanoSV_v1.2.4;CIPOS=0,0;CIEND=-7,3;SVLEN=2585;RT=0;GAP=87;MAPQ=60,60;PID=0.971,0.977;PLENGTH=0.889,0.04;RLENGTH=387;ALT_READ_IDS=24cbaf77-0f57-4bc1-bd57-440527d99765;REF_READ_IDS_1=NA;REF_READ_IDS_2=aefb320c-cb6c-4eb2-b347-9060f2edaa2f	GT:DR:DV:GQ:HR:PL	./.:0,40629:3,3:0:31578,31578:0,0,0
chr2	180261613	96	G	[chr2:180264212[G	.	LowQual;SVcluster;MapQual	IMPRECISE;SVTYPE=BND;SVMETHOD=NanoSV_v1.2.4;CIPOS=0,3;CIEND=0,0;SVLEN=2599;RT=0;GAP=74;MAPQ=60,60;PID=0.971,0.988;PLENGTH=0.888,0.035;RLENGTH=388;ALT_READ_IDS=e0440dc0-1e30-4ff1-a8b3-432d288e3822;REF_READ_IDS_1=NA;REF_READ_IDS_2=d7358b1f-bc0d-4967-a149-d0fa18343dca	GT:DR:DV:GQ:HR:PL	./.:0,40186:4,4:0:32035,32035:0,0,0
chr2	180261956	101	C	[chr2:180262601[C	9999	SVcluster;MapQual	IMPRECISE;SVTYPE=BND;SVMETHOD=NanoSV_v1.2.4;CIPOS=-2,20;CIEND=-5,8;SVLEN=645;RT=0;GAP=-1;MAPQ=60,60;PID=0.969,0.971;PLENGTH=0.817,0.606;RLENGTH=773;ALT_READ_IDS=9c2f281b-3802-4c6c-8b34-f37b38443d51;REF_READ_IDS_1=106729fb-d83d-4bd1-b715-b555564496e6;REF_READ_IDS_2=db31ba8e-7e6d-43d1-8049-04ce3573198d	GT:DR:DV:GQ:HR:PL	0/1:593,969:55,55:9999:213,213:9999,0,9999
chr2	180261955	102	G	[chr2:180262660[G	9999	SVcluster;GAP;MapQual	IMPRECISE;SVTYPE=BND;SVMETHOD=NanoSV_v1.2.4;CIPOS=0,0;CIEND=-4,4;SVLEN=705;RT=0;GAP=123;MAPQ=60,60;PID=0.969,0.968;PLENGTH=0.849,0.555;RLENGTH=754;ALT_READ_IDS=79e876a1-8be3-4558-bc1b-78b56a3edc96;REF_READ_IDS_1=a486618b-af89-4a55-86a1-bb93454f5acc;REF_READ_IDS_2=9743b256-2d0c-477f-86bd-672018984132	GT:DR:DV:GQ:HR:PL	0/1:600,999:2,2:9999:197,197:9999,0,9999
